# Supplementary material for: Lysine Deprivation Suppresses Adipogenesis in 3T3-L1 Cells: A Transcriptome Analysis
Source: Int J Mol Sci. 2023 May 28;24(11):9402. doi: 10.3390/ijms24119402 (PMC10253796; doi:10.3390/ijms24119402)
Supplement: Supplementary file 1 [file ijms-24-09402-s001.zip]

Archive with 1 entries (1 files):
- ijms-2358954-supplementary.pdf
